# Supplementary material for: Understanding Antimicrobial Resistance from the Perspective of Public Policy: A Multinational Knowledge, Attitude, and Perception Survey to Determine Global Awareness
Source: Antibiotics (Basel). 2021 Dec 4;10(12):1486. doi: 10.3390/antibiotics10121486 (PMC8698787; doi:10.3390/antibiotics10121486)
Supplement: Supplementary file 1 [file antibiotics-10-01486-s001.zip]

Archive with 7 entries (7 files):
- Supplementary file 1.pdf
- Supplementary file 2.pdf
- Supplementary file 3.xlsx
- Supplementary file 4.pdf
- Supplementary file 5.pdf
- Supplementary file 6.pdf
- Supplementary file 7.xlsx
