# Supplementary material for: Understanding Antimicrobial Resistance from the Perspective of Public Policy: A Multinational Knowledge, Attitude, and Perception Survey to Determine Global Awareness
Source: Antibiotics (Basel). 2021 Dec 4;10(12):1486. doi: 10.3390/antibiotics10121486 (PMC8698787; doi:10.3390/antibiotics10121486)
Supplement: Supplementary file 1 [file antibiotics-10-01486-s001.zip › Supplementary file 3.xlsx]

## Sheet: Blad1
	351						171						97						34						49						281							70
	Complete dataset						the Netherlands						Spain						Myanmar						Others						High income							Low-and-middle income
Variable	n correct	% correct	n false	% false	n neutral	% neutral	n correct	% correct	n false	% false	n neutral	% neutral	n correct	% correct	n false	% false	n neutral	% neutral	n correct	% correct	n false	% false	n neutral	% neutral	n correct	% correct	n false	% false	n neutral	% neutral	n correct	% correct	n false	% false	n neutral	% neutral	n correct	% correct	n false	% false	n neutral	% neutral
14A) In 30 years, antibiotic resistance will be responsible for more deaths than cancer [yes]	106	0.301994	94	0.267806	151	0.430199	54	0.315789	25	0.146199	92	0.538012	16	0.164948	44	0.453608	37	0.381443	7	0.205882	12	0.352941	15	0.441176	29	0.591837	13	0.265306	7	0.142857	72	0.256228	76	0.270463	133	0.47331	34	0.485714	18	0.257143	18	0.257143
14B) Antibiotics can be used to treat viral infections [no]	236	0.672365	65	0.185185	50	0.14245	94	0.549708	42	0.245614	35	0.204678	86	0.886598	3	0.0309278	8	0.0824742	12	0.352941	18	0.529412	4	0.117647	44	0.897959	2	0.0408163	3	0.0612245	193	0.686833	45	0.160142	20	0.0711744	43	0.614286	20	0.285714	7	0.1
14C) Emerging antibiotic-resistant bacteria present in other countries or other continents will never become a problem in my country [no]	277	0.789174	25	0.0712251	49	0.139601	132	0.77193	8	0.0467836	31	0.181287	83	0.85567	7	0.0721649	7	0.0721649	25	0.735294	2	0.0588235	7	0.205882	37	0.755102	8	0.163265	4	0.0816327	227	0.807829	16	0.0569395	38	0.135231	50	0.714286	9	0.128571	11	0.157143
14D) Unneccessary and inappropriate use of antibiotics in animal husbandry can negatively affect human health [yes]	287	0.817664	23	0.0655271	41	0.116809	129	0.754386	15	0.0877193	27	0.157895	83	0.85567	6	0.0618557	8	0.0824742	31	0.911765	1	0.0294118	2	0.0588235	44	0.897959	1	0.0204082	4	0.0816327	222	0.790036	22	0.0782918	37	0.131673	65	0.928571	1	0.0142857	4	0.0571429
14F) Antibiotic-resistant bacteria residues can spread via the environment and contribute to the antibiotic resistance issue [yes]	261	0.74359	20	0.0569801	70	0.19943	117	0.684211	13	0.0760234	41	0.239766	81	0.835052	2	0.0206186	14	0.14433	21	0.617647	3	0.0882353	10	0.294118	42	0.857143	2	0.0408163	5	0.102041	207	0.736655	15	0.0533808	59	0.209964	54	0.771429	5	0.0714286	11	0.157143
14G) It is easy to discover and produce new antibiotics [no]	245	0.698006	15	0.042735	91	0.259259	113	0.660819	11	0.0643275	47	0.274854	69	0.71134	1	0.0103093	27	0.278351	23	0.676471	1	0.0294118	10	0.294118	40	0.816327	2	0.0408163	7	0.142857	193	0.686833	13	0.0462633	75	0.266904	52	0.742857	2	0.0285714	16	0.228571
14H) Standard hygiene is essential to tackle antibiotic resistance [yes]	191	0.54416	55	0.156695	105	0.299145	82	0.479532	24	0.140351	65	0.380117	47	0.484536	23	0.237113	27	0.278351	21	0.617647	4	0.117647	9	0.264706	41	0.836735	4	0.0816327	4	0.0816327	138	0.491103	49	0.174377	94	0.33452	53	0.757143	6	0.0857143	11	0.157143
	n agree	% agree	n disagree and neutral	% disagree and neutral	omitted	N	n agree	% agree	n disagree and neutral	% disagree and neutral	omitted	N	n agree	% agree	n disagree and neutral	% disagree and neutral	omitted	N	n agree	% agree	n disagree and neutral	% disagree and neutral	NA	N	n agree	% agree	n disagree and neutral	% disagree and neutral	NA	N	n agree	% agree	n disagree and neutral	% disagree and neutral	NA	N	n agree	% agree	n disagree and neutral	% disagree and neutral	omitted	N
14D) Hospitals, veterinary clinics, and pharmaceutical industries are the ctors reponsisble for antibiotic ressitance and should solve the problem on their own	50	0.149701	284	0.850299	17	334	19	0.117284	143	0.882716	9	162	9	0.0989011	82	0.901099	6	91	13	0.393939	20	0.606061	1	33	9	0.1875	39	0.8125	1	48	29	0.109023	237	0.890977	15	266	21	0.308824	47	0.691176	2	68
15A) I always finish my antibiotic treatment	290	0.917722	26	0.0822785	35	316	138	0.965035	5	0.034965	28	143	88	0.93617	6	0.0638298	3	94	22	0.709677	9	0.290323	3	31	42	0.875	6	0.125	1	48	238	0.952	12	0.048	31	250	52	0.787879	14	0.212121	4	66
15B) I take antibiotics quite often	50	0.146628	291	0.853372	10	341	13	0.0787879	152	0.921212	6	165	11	0.115789	84	0.884211	2	95	17	0.515152	16	0.484848	1	33	9	0.1875	39	0.8125	1	48	24	0.0879121	249	0.912088	8	273	26	0.382353	42	0.617647	2	68
15C) I am familiair with antibiotic resistance and aware of the associated problem for public health	281	0.833828	56	0.166172	14	337	135	0.823171	29	0.176829	7	164	85	0.904255	9	0.0957447	3	94	15	0.483871	16	0.516129	3	31	46	0.958333	2	0.0416667	1	48	231	0.852399	40	0.147601	10	271	50	0.757576	16	0.242424	4	66
15D) I do not believe that antibiotic resistance can become a health emergency issue	22	0.0648968	317	0.935103	12	339	9	0.054878	156	0.95122	7	164	3	0.0315789	92	0.968421	2	95	7	0.21875	25	0.78125	2	32	4	0.0833333	44	0.916667	1	48	15	0.0551471	257	0.944853	9	272	7	0.104478	60	0.895522	3	67
16E) The current coronavirus outbreak has increased my awareness of public health and the role of government in outbreak prevention and preparedness	254	0.751479	84	0.248521	13	338	116	0.716049	46	0.283951	9	162	72	0.757895	23	0.242105	2	95	27	0.818182	6	0.181818	1	33	39	0.8125	9	0.1875	1	48	198	0.733333	72	0.266667	11	270	56	0.823529	12	0.176471	2	68
	n agree	% agree	n disagree and neutral	% disagree and neutral	omitted	N	n agree	% agree	n disagree and neutral	% disagree and neutral	omitted	N	n agree	% agree	n disagree and neutral	% disagree and neutral	omitted	N	n agree	% agree	n disagree and neutral	% disagree and neutral	NA	N	n agree	% agree	n disagree and neutral	% disagree and neutral	NA	N	n agree	% agree	n disagree and neutral	% disagree and neutral	NA	N	n agree	% agree	n disagree and neutral	% disagree and neutral	omitted	N
16A) Interventions tackling antibiotic resistance have been implemented in the last 3 years	133	0.440397	169	0.559603	49	302	66	0.442953	83	0.557047	22	149	36	0.433735	47	0.566265	14	83	11	0.407407	16	0.592593	7	27	20	0.465116	23	0.534884	6	43	105	0.433884	137	0.566116	39	242	28	0.466667	32	0.533333	10	60
16B) A national antibiotic resistance action plan has been implemented in my country	90	0.311419	199	0.688581	62	289	27	0.203008	106	0.796992	38	133	28	0.345679	53	0.654321	16	81	10	0.333333	20	0.666667	4	30	25	0.555556	20	0.444444	4	45	60	0.266667	165	0.733333	56	225	30	0.46875	34	0.53125	6	64
16C) There are interventions in place in my country that target to reduce antibiotic resistance in both human and animals	164	0.529032	146	0.470968	41	310	92	0.613333	58	0.386667	21	150	43	0.494253	44	0.505747	10	87	8	0.285714	20	0.714286	6	28	21	0.466667	24	0.533333	4	45	139	0.560484	109	0.439516	33	248	25	0.403226	37	0.596774	8	62
16D) Antibiotic resistance needs governmental funding and effort in order to minimize the long term effects	289	0.881098	39	0.118902	23	328	132	0.857143	22	0.142857	17	154	81	0.870968	12	0.129032	4	93	30	0.909091	3	0.0909091	1	33	46	0.958333	2	0.0416667	1	48	225	0.865385	35	0.134615	21	260	64	0.941176	4	0.0588235	2	68
16F) Plans to tackle antibiotic resistance are mostly focussing on human health (i.e., human consumption of antibiotics) and are not including the livestock contribution	108	0.380282	176	0.619718	67	284	54	0.364865	94	0.635135	23	148	15	0.254237	44	0.745763	38	59	14	0.4375	18	0.5625	2	32	25	0.555556	20	0.444444	4	45	74	0.33945	144	0.66055	63	218	34	0.515152	32	0.484848	4	66
16G) Each medical facility has established antibiotic stewardship programs	74	0.253425	218	0.746575	59	292	26	0.203125	102	0.796875	43	128	24	0.266667	66	0.733333	7	90	7	0.225806	24	0.774194	3	31	17	0.395349	26	0.604651	6	43	53	0.232456	175	0.767544	53	228	21	0.328125	43	0.671875	6	64
16H) A surveillance program for antibiotic resistance bacteria has been established	69	0.239583	219	0.760417	63	288	26	0.204724	101	0.795276	44	127	20	0.232558	66	0.767442	11	86	6	0.193548	25	0.806452	3	31	17	0.386364	27	0.613636	5	44	48	0.214286	176	0.785714	57	224	21	0.328125	43	0.671875	6	64
17A) Tackling antibiotic ressistance at the level of wastewater treatment is an upcoming idea in my country	147	0.505155	144	0.494845	60	291	69	0.5	69	0.5	33	138	41	0.518987	38	0.481013	18	79	15	0.5	15	0.5	4	30	22	0.5	22	0.5	5	44	114	0.5	114	0.5	53	228	33	0.52381	33	0.52381	7	63
17B) Antibiotic resistance is becoming a more popular topic in policies and regulations in my country	126	0.421405	173	0.578595	52	299	71	0.496503	72	0.503497	28	143	17	0.209877	64	0.790123	16	81	18	0.580645	13	0.419355	3	31	20	0.454545	24	0.545455	5	44	92	0.391489	143	0.608511	46	235	34	0.53125	30	0.46875	6	64
17C) Hospitals in my region are already taking measures to tackle AMR (have a dedicated budget for this)	86	0.313869	188	0.686131	77	274	55	0.423077	75	0.576923	41	130	13	0.180556	59	0.819444	25	72	7	0.25	21	0.75	6	28	11	0.25	33	0.75	5	44	74	0.347418	139	0.652582	68	213	12	0.196721	49	0.803279	9	61
17D) Hospitals have the intiative and show willingness to take action, but they need public money that is not available (yet)	113	0.412409	161	0.587591	77	274	54	0.428571	72	0.571429	45	126	25	0.337838	49	0.662162	23	74	14	0.466667	17	0.566667	4	30	20	0.454545	24	0.545455	5	44	83	0.393365	128	0.606635	70	211	30	0.47619	33	0.52381	7	63
17E) The funding resources to tackle antibiotic resistance have been increased in recent years and are prospected to increase more in the future	98	0.356364	177	0.643636	76	275	46	0.365079	80	0.634921	45	126	19	0.256757	55	0.743243	23	74	17	0.566667	13	0.433333	4	30	16	0.355556	29	0.644444	4	45	69	0.325472	143	0.674528	69	212	29	0.460317	34	0.539683	7	63
17F) A One Health approach should be used in designing antibiotic resistance surveillance and interventions	262	0.801223	65	0.198777	24	327	107	0.703947	45	0.296053	19	152	86	0.914894	8	0.0851064	3	94	26	0.866667	8	0.266667	4	30	43	0.914894	4	0.0851064	2	47	203	0.783784	56	0.216216	22	259	59	0.867647	9	0.132353	2	68
