# Supplementary material for: Understanding Antimicrobial Resistance from the Perspective of Public Policy: A Multinational Knowledge, Attitude, and Perception Survey to Determine Global Awareness
Source: Antibiotics (Basel). 2021 Dec 4;10(12):1486. doi: 10.3390/antibiotics10121486 (PMC8698787; doi:10.3390/antibiotics10121486)
Supplement: Supplementary file 1 [file antibiotics-10-01486-s001.zip › Supplementary file 7.xlsx]

## Sheet: Text responses
Country	Role (detailed)	Q18: Main achievements and future plans	Q19: Major challenges	Q20: Specific projects and initiviaties in place	Q21: Financial resources
The Netherlands	Province	Sustainable livestock and standard hygiene	International coordination of policies	Use in livestock	National
The Netherlands	Province	No provincial involvement (as far as I know)	Awareness of patients and sense of responsibility in the agricultural sector
The Netherlands	Province		Agriculture: do not use antibiotics as prophylaxis. Purification of groundwater and surface water and trying to remove the antibiotic out of it. If it is present in the water: purify, otherwise everyone come in contact with it (via drinking water of possibly via the food that is grown in the area where antibiotics are present in manure and water / soil). FIltering antibiotics at its source: at to…
The Netherlands	Province		Consumption, discard
The Netherlands	Regional		Spread via sewage water, prevention at the WWTPs
The Netherlands	Municipal	I have never encountered this within my governmental workfield	Behaviour of humans. Awareness. Antibiotics is easily and cheaply available / is provided quickly, with little or not control over its use.
The Netherlands	Municipal		Informing citizens
The Netherlands	Municipal	Involvement in educational curricula	Information Make budget avilable Make proposals for innovation		National via political influence
The Netherlands	Municipal		Strenghten the personal natural resistance and do not administer antibiotics too quickly
The Netherlands	Municipal		New developments	Yes, in animals
The Netherlands	Municipal	According to my knowledge, there is no policy to combat antibiotic resistance within the municipality	I don't think that this should be regulation at the municipal level; even national level is not sufficient. To begin with, European standards and protocols should be developed for sectors such as livestock farming, which are then effectively enforced on a national level. This is a global problem, so after setting an example, Europe (hopefully together with North America) should convince other con…	No, not in this municpality	No, and there will not be any for the municipalities, or I am estimating it completely wrong. Maybe there is a fund directly for the pharmaceutical industry (there is a large manufacturare in this municaplity) and farmers.
The Netherlands	Municipal	Not a lot of action on a local level. Maybe more information and education on schools? GGD (local health authorities) also plays a role in this.
The Netherlands	Municipal		To ensure that all sectors are contributiong to joint research and make appropriate policies!
The Netherlands	Municipal	The GGD helps and supports research to antibiotic resistance and ensures that is frequently put on the political agenda. I have no sight on the future plans.	Ensure that is receives sufficient political attention, in order to make a budget available
The Netherlands	Municipal		Making money available worldwide
The Netherlands	Municipal		The biggest chalange to combat antibiotic resistance are within the social field, namely that is can become a problem
The Netherlands	Municipal		Prescribe antibiotics less quickly/easily, and promote a healthy lifestyle among humans. Stricter rules and controls on use / abuse in the livestock farming.
The Netherlands	Municipal	No attention	Attention
The Netherlands	Municipal		Awareness
The Netherlands	Municipal		Organise the use of bacteriophages in a responsible manner
The Netherlands	Municipal	Continue to commit to his.	Transparancy about this, so that people know what it is and why
The Netherlands	Municipal	Compliments for the livestock industry for the actionplan to reduce the antibiotic consumption	Be cautious about providing antibiotics and give more opportunities to alternatives		Power of the pharmaceutical industry / versus the permission policy
The Netherlands	Municipal	Ban on antibiotics as growth promotor in the livestock industry	Prescibe less quickly
The Netherlands	Waterboard	Research the 4e stage of WWTP (ozon, active carbon, nanomembrane etc.) to remove drug residues and other persistent compounds and the societal costs (waste taks)	Source approach (prevention), increasing the water awareneess and eventually the removal from the environment.	Yes, we have testing labs, is a collaboration with STOWA (R&D insitute of all waterboards), has developed our Pure Water Factory BODAC, etc.	The 3 O's in pilot labs (launching government: this month Jotem will be giving space in our WWTP Vriezenveen, partnerships with other waterboards, mnicipalites, province, and national government, but also cross-border in the EU-region, via EFRO, via CATCH from Brussels etc.
The Netherlands	Municipal		Ensure good knowledge about this and the risks for both the proessional and the patient or user	People are working more on this in hospitals. The livestock industry is being directed to only provide medicines in accordance with the veterinarian	Everything from the guidelines of the national government
The Netherlands	Municipal	Not directly anymore; just general health measures	Less easily use antibiotics in the human healthcare
The Netherlands	Municipal	Reduce the application of antibiotics	Only highly necessary use of antibiotics	The livestock is using less antibiotics
The Netherlands	Municipal		Livestock
The Netherlands	Municipal	Attention for health prevention. Reduction of mass livestock companies. Reduction of preventive use of antibiotics. Attention for the reduction of meat consumption. Attention for certificate for healthy meat: small farms where the minimum amount of antibiotics are consumed.	Development of other medicines to prevent infections; promote political attention about this and making resources for this available. Support the prevention programs of the GGD about the appropriate / right use of antibiotics.		Resources from the national government
The Netherlands	Municipal	Not part of my political agenda as municipality executive.	Completely finish any cures. Hand in leftovers at the pharmacy. If necessary, use alternatives in stead of antibiotics.	I know that there are strict protocols in the livestock industry and the antibiotic consumption within the animal husbandry has been significantly reduced
The Netherlands	Municipal	Focus on biodeversity and natural resistance	In your questions you emphasize the role of the government. I believe that the antibiotic industry and users should have a much greater sense of responsibility and should not only think from a short-term perspective and financial interests.
The Netherlands	Municipal	Until now nothing. I can only imagine that we are going to set up some kind of awarenesscampaign within my municipality and mainly the GGD (local authority) to make people more aware of the problem. There are for now no specific plans for.
The Netherlands	Regional	Waterboard is going to focus more on the removal of medicine residues. I think that the livestock industry is more aware than the human medical world.	Reduce the use, promote the awareness of the own immune system	Waterboards is working on pilots to remove the medicine residues out of the effluent	STOWA supports innovation
The Netherlands	Municipal	Joint regional resistance policy by the GGD. Prevention policy aimed at a healthy lifestyle, sport, exercise and prevention. Collaboration between the health and social sector. Combating poverty thorugh an integrated programmatic approach. Tackling generational poverty.	Public health awareness of citizens	Program set up by the GGD Drenthe	Municipal funding is done via the GGD budget
The Netherlands	Municipal	None. The municipality is not working on it.	I don't know. No expertise, not on the political agenda at this moment.
The Netherlands	Municipal		Awareness of the risks
The Netherlands	Municipal	On municipal level this is not something that is discussed.
The Netherlands	Province	Reduction of the livestock, ending factory farming.	Awareness, stop eating meat, switch to plant based food
The Netherlands	Non government	Identifying risk factors, stimulate surveillance, promote infection prevention in the region, promote antibiotic stewardship, promote the expertise of healthcare professionals in the field of infection prevention and antibiotic resistance	Wicked problem: the causes are multiple, so the solution also requires several parties. Parties must change their own behavior for the benefit of others. The interest is therfore often not directly a self-interest, and also to prevent major problems in the long term.	Activities of the ARB health network in Noord-Brabant	Public resources from the national government
The Netherlands	Municipal		Make policy plans on a local level to combat the antibiotic use and contamination
The Netherlands	Municipal	Antibiotic resistance is currently not a priority in municipal policy and regulations	Finances
The Netherlands	Municipal	Measure/quantify antibiotic resistance in sewagewater en spread to surface water. Future plans are better collaboration with health authorities in the region and national plans to ensure that the route of spreading of antibiotic resistance via the sewage water is reduced to the most possible minimum.	A One Health approach can ensure that people are less vulnerable or that the time is taken for their own immune system to resolve the infection; which means that fewer antibiotics are prescribed. There may be a contradiction between the collective and individual interest in reducing the resistence. Less use of antibiotics in animals and possibly lower yield in the short term. Prescribing fewer an…	Exploratory phase. Monitoring antibiotic resistance in water is a proposal submitted to the NWO. Not running yet. Additionally, preparations are made for additional measurements of antibiotic resistance at pilot projects of medicine residue removal of WWTPs	The support is until now only from public resoucoures, national.
The Netherlands	Waterboard	Removal of medicine residues out of the effluent of WWTP	Combat the spread of resistant bacteria as much as possible. Filter the effluent as much as possible. Monitoring of resistance bacteria in waste water / initiate monitoring plans at WWTPs (as is currently done for Covid-19)	Techniques for the removal of medicine residue out of the waste water / effluent of treatment plants is in developed at the Pure Water Factory of Nieuwater	Innovation fund waterboard Vechtstromen
The Netherlands	Province	This is not (yet) part of the policy in the province	Awareness policies and protocols	In my work field it was mainly hygienic working and follow the protocol
The Netherlands	Province		Immunity against diseases that human and animals are exposed to in the natural world
The Netherlands	Province		Make sure that people finish their treatment
The Netherlands	Province	Reduce the antibiotic consumption in the poultry and animal husbandry	SMART implementation with varying types of antibiotics and developing new types of antibiotics	Reduce of use in the animal husbandry
The Netherlands	Province	To be honest, I have to confess that I don't really know if there are plans to improve the current policy	Money, as always
The Netherlands	Province		Drastic reduction in the live stock population
The Netherlands	Province	Tackling drug residues	Stimulate the interest in the healthcare sector	Not really
The Netherlands	Municipal	The first step is to create sufficient awareness has not yet completed. A targed approach of the waste water sector is under construction.	Convince all stakeholders of the necessity to take action.
The Netherlands	Municipal	We follow a sector-aimed approach in the Netherlands. We collaborate with the medical sector via FTOs (farmacotherapeutic consultion) to reduce prescription, informe pharmacasists about appropriate collection and eventually end-of-pipe measures at WWTPs	Better information, but also tackle the spread of antibiotic resistance via WWTPs and animal husbandry. For the prior mentioned, decentralised collection can be a cost effective measure.	Yes, research to the spread of antibiotic resistance from WWTPs. Agriculture, removal of antibiotic resistance out of the effluent in the water/swamp forest, monitoring of effluents and ground water	Various sources, including STOWA funding, but the focus is generally on medicines in a more broader sense
The Netherlands	National	Use of antibiotics in animal husbandry needs to be reduced to protect the public health	Biggest challenge is the to tackle the unwillingess of the politic to do something about the livestock industry
The Netherlands	Municipal	Gain insight in preventing en spreading via the (aquatic) environment. Formulate an action perspective and take measures if necessary.	Prevention and spread into the environment and the role of WWTPs. Making the effects / urgency visible. Contributing to a healthier living environment. Awareness of citizens and livestock farmers.	Research to antibiotic resistance in catchment and the role of the water sector and agriculture (manure); pilot study of STOWA	Waterboard money
The Netherlands	Municipal	Good registration and control of medicines in humans and animal. That is already happening in the Netherlands, I know as a farmer.	Prescribing as few antibiotic as possible, which is already happening.		Extra taks payments of the farmer, helath insurence and collection for certain donations such as the Burns Foundation.
The Netherlands	Municipal	I'm working on municipal sewage plans. The health of the municipal employees and the executive employees is especially important. In addition, it is important to discharge as little untreated waste water as possible into the surface water.	In my field, the exposure with waste water needs to be reduced to the minimum possible. If it has to be done, then while wearing PPE. Also searching for alternatives to antibiotics, research to phages might be interesting.
The Netherlands	Municipal		Behavioral changes of humans.
The Netherlands	Municipal	None, antibiotic resistance is not a task for a municipality
The Netherlands	Municipal		I have absolutely nothing to do with resistance in my work. Only from the municipal support of sustainble farmers I am dealing with this in a rather indirect way.		This is an area of national government interference. Increasingly more important and with a perspective that seems to get more and more in the future. International approach is requiered.
The Netherlands	Municipal		Integrated approach, not only in the Netherlands but worldwide
The Netherlands	Municipal	We have never specifically mentioned it in our municipality during my tenure as far as I can remember. We have a joint agreement with the GGD and I expect that they are working on it. This survey made me more aware that it is time to get some more information about this.	Anyone who has something (i.e. infection) attaches great importance to being prescribed medication. This dependence on medicines will be the biggest hurdle to reduce the antibiotic abuse. If people are consuming less antibiotics (also for their animals), less will end up in the environment and in our food.	Not that I know, it would (positively) surprise me
The Netherlands	Province	Restriction/reduction of intensive livestock farming; reducing the use of antibiotics in livestock farming. Future: combating micro-organisms with bacteriophages.	Awareness that people are weakning themselves and the society through the unneccesary or inappropriate use of antibiotics. Reducing antibiotics in the intensive livestock farming. Development of alternative methods to combat diseases, for example based on the development and use of (bacterio)phages.	No. Not if you take my work field literally.	No, this is not my work area. You can better search for this yourself.
CUW	National	Drug monitoring, frequency of presprection of antibiotics, continuous treatment of patients with different combined antibiotics from different antibiotic groups.	Correct indication and prescription of antiobitcs including dose.	Not directly, there are guidelines written up and published
The Netherlands	Municipal		Inform citizens and professionals about the danger and promote awareness.
The Netherlands	Municipal				I am not going to make any efforts for this project. The whole health care is currently tilted up side down. Confidence must return in the implementation of health care. Too many guidelines that are no longer correct. So I hope stability in the health care, then I can start making efforts to raise funds.
The Netherlands	Municipal	Only use antibiotics if there is no other option, as the last resort	Focus more on alternatives / biological medicines
The Netherlands	Municipal		Collaborate with big partners
The Netherlands	Municipal		Setting up an integrated approach, in which all sectors are involved and have a say, and where sufficient funding has been made available. Problem is that money is always a problem and that all involved parties are divided in the point of view.	Not that I am aware of
The Netherlands	Municipal	Support the GGD policy	Early detection		I think little is happening yet
The Netherlands	Municipal	Research to gain more knowledge about the prevention and spread, and the removal by techniques that can also remove microcontaminations	Dissemination of knowledge, natural predation of bacteria, transfer of DNA of inactivated bacteria	Various studies are conducted within the country that focus on antibiotic resistance in WWTPs and the chance of spread to the environment from this purification plant
The Netherlands	Province	Nature including growing crops we need and making use of the symbiosis of each plant		Province of Gelderland is doing utmost to minimize the use of chemical agents in the agriculture
The Netherlands	Municipal		Mapping the numbers and predicting the growth over the years, being pro-active and not waiting until it is too late.		National fund / public health
The Netherlands	Municipal		Awareness
The Netherlands	Municipal		Clear objectives
The Netherlands	Municipal	Municipal authorities are following the national policy. However, there is attention for resistance in local communication.	Societal awareness	Demand for more attention for this issue from the health care sector	National
The Netherlands	Municipal	Bringing to the attention through public debate	Provide information
The Netherlands	Municipal	As a local authority we may be able to contribute to the awareness of the risks and where possible with regard to the environmental regulations, but the main effort is the national legislation or the professional responsibility of human doctors.
The Netherlands	Municipal		Alertness to this in legislation and regulations
The Netherlands	Municipal		That GPs have to send patients home saying that it will resolve on its own, but it will take a little longer than with a cure. In addition, livestock farming.
The Netherlands	Municipal	On a local level we don't have programs that tackle this. We are working together with 14 municipalites in the GGD Twente. There is attention for the problem, but this is now overshadowed by the Covid-19 virus.	Finding alternatives to replace antibiotics is the biggest challenge (e.g. artifical alternative). Disseminate knowledge among citizens about the use of antibiotics together with GPs, medical specialists, hospitals and health authorities. Wastewater treatment and purifcation. Eating less "contaminated" meat but also "healthy" meat production (eg artificial)	Until know the local authorities are not involved, still part of the political agents, but the University of Twente and the GGD Twente (our work area) are contributing to research and a more European approach	According to my knowledge, the national government is financing the plans for antibiotic resistance
The Netherlands	Municipal	There are none	Increase the knowledge and health skills. Do not always have doctors prescribe medication immediately, also look for alternative (options)
The Netherlands	Municipal		Good information, search / development of alternatives. Providing antibiotics.
The Netherlands	Municipal		Get people used to the idea that antibiotics are not always necessary and are only perscribed / used if there is no other option left	The agricultural companies with livestock (i.e. husbandry) are fully engaged in this	Unknown, but the agricultural companies are using less antibiotics. Probably a financial stimulus
The Netherlands	Province		Research and availability of information
The Netherlands	Province	Various actions to remove medicine residues from out water	The urgency of this is not well understood	There are some initiatives iin the field of filtering medicine residues out of water. It is now also seen that more companies within the livestock sector are using less antibiotics than before.	I don't have a clear picture of this.
The Netherlands	Municipal	Reduce the use of antibiotics, more preventive measures and the awareness of the animal husbandry. Information and communication remain a constant point of attention for the future.	Awareness and information	The use of veterinary medicine is reduced, the dose per animal per day is reduced. But mainly the serious application of the preferential order of prescription. And in exceptional cases use of higher category antibiotics.
The Netherlands	Municipal		Awareness of the own role / responsibility of the citizen
The Netherlands	National	Water purification	Water purification of sewage water and drinking water
The Netherlands	Province		Build up immunity, in these sterile times, people are not developing any immunity anymore
The Netherlands	Municipal	Better purification of sewage water / effluent is real objective
The Netherlands	Province	No idea. If you got an antibiotic treatment you can just use mutaflor. The intestinal microbiome is then back in no time. Dutch doctors do not do anything. Germany, and many other countries this is used. The pharmaceutical industry has to make money, and that is where it goes wrwong. Doctors are overloaded with gifts to prescribe certain drugs.	Take the right medicines after completion of an antibiotic treatment
The Netherlands	Province	Apart from the reduction of antibiotic use in the intensive livestock farming (as a main objective of policy), the number of livestock must get drastically reduced. Not only because of the danger for antibiotic resistance, but also of zoonses. These form (as now known) an equal danger for the public health. That there are many other objection to our current intensive agricultural system is someth…	The naturally large-scale use of antibiotics in the factory farming, and the ease with which it is prescribed to humans as well. Restrain the prescription, for both humans and animals is this the biggest challenge, and information about this should have an important place in (veterinary) medicine courses.
The Netherlands	Municipal		Conveying the seriousness of this matter in such a way that everyone feels a shared responsibility for this topic. There should be more lobby for this. The experts in the field have a good idea what the causes of resitance are, but this is not (yet) part of the public knowledge.	The GGD does focus on this. No specific, direct actions have been taken on this by our municipality.
The Netherlands	Municipal	I do not know this at the moment, but I am going to ask for more information	The increasing density of the living environment for both humans and animals
The Netherlands	Municipal	NA. Is part of the local / municipal governance but in collaboration with the GGD.
The Netherlands	Municipal	Until now nothing, depending on national legislation	Prevent us from consuming an unintended dose of antibiotics by consuming animal products.
The Netherlands	Municipal	Not applicable at the municipal level	Awareness
The Netherlands	Municipal	I have personally not deliverd any performace regarding this question and it does not look like I will deliver any performanced about this in the future. I am, however, willing at all times, as far as possible, to make a contribution if this is requested of me.	Unformately I do not have sufficient knowledge to give an in depth answer to this.
The Netherlands	Municipal	Are outside of my field of governance
Mexico	Non government	Ban on the sale of antibiotics without a prescription in the country. Change medical practice in the administration of antibiotics.	Lack of resources for research and implementation of interventions.	Investigation of natural extracts as alternatives to the use of antiniotics.	15,000.000.00 (pesos?)aprox. Public money; regional and national level
Mexico	Non government	Unfortunately, in our region there are no sanitary or control measures against antibiotic resistance. We are aware and have committed people with this worldwide world problem. However, it is not enough. Great efforts are needed, at both organization and planning level to stop at some level the slow advance of this phenomenon. Logistics need to be started at each existing medical center. And creat…	The human consciousness. The lack of interest at high level politicians due to ignorance as a matter of science is our worst enemy. If we were all aware of what awaits us perhaps projects wouilad already be under development in our region.	My master's thesis is not as such a solution project. Nevertheless, it is one of the first projects carried out around bacterial resistance in one of the main hospitals in our region. The work gives us the real focus of the situation. It may be a starting point for the development of projects and urgent planning.	Research papers are merely academic information that may or may not come to fruition in a publication. However, there is still no financial support for the development of a well-developed official project to stop or control the phenomenon.
Mexico	Non government	I have studied bacterial resistance of 9 genus for 10 years in clinical and environmental samples in hospitals and the health authorities are not interested. I have a collection of 10,000 multidrug-resistant strains	You eradicate bad practices in the use of antibiotics and corruption	Only publications	Lack of support in 10 years
Mexico	Non government	I am not really involved in the use of antibiotics but I consider it to be a very important potential problem	I am not involved
Mexico	Non government		Education and social awareness regarding the use and development of antibiotics. Financial support aimed at combating antibacterial resistance.
Spain	Province	Surveillance and control plans in animals and food. Collaboration in the Antimicrobial Resistance Surveillance Plan. Increase Controls and Surveillance.
Spain	Province	We don't work in this field
Spain	Regional	Implementation of programs at the provincial, regional and national levels on a good use of antibiotics	curb indiscriminate use	National Action Plan against resistance; PROA (Program for Antibiotic Optimization in Lleida.)	Public
Spain	Regional		Use of antibiotics in animals
Spain	Municipal	Campaign for the detection of antibiotic resistant strains in food samples of animal origin for human consumption	detection and confirmation of resistant strains	National Action Plan against resistance	Public
Spain	Regional	control of the content of antibiotics in food	reduce the use of antibiotcs for human use	specific projects at local level
Spain	Regional	Rational use of antibiotics (sepcific and only if required) and avoid automedication	Look for new drug residues in animals as part of the PIR (Research plan on residues)
Spain	Regional	Improvement in the control of the presence of antibiotics in foods of animal origin, with specific plans.	Rise awareness among citizenship	PIR, Research Plan of Residues (PIR); Health surveillance system of food (SIVAL)	Public money and national scope.
Spain	Province	We participate, at the provincial level, in the control and surveillance programs of the Secretary of Public Health of the Generalitat de Catalunya: Residue Research Plan (products of animal origin, especially meat and edible offal) Antibiotic resistance program (meat sampling to detect resistant bacterial strains) Review of self-control in dairy industries, regarding the presence of antibiotics …	Continuous training for active law enforcement officers (inspectors). Have resources (taking samples requires human resources and transport logistics) to carry out the actions corresponding to the programs.		I have no data on this respect.
Spain	Regional	A control program for the presence of antibiotics in meat is carried out at the slaughterhouse level
Spain	Regional			Health surveillance system of food (SIVAL)
Spain	Province			Awareness campaigns in public media
Spain	Regional	There is a specific program on sampling.	Tackle the issue from a One Health perspective.
Spain	Province	Controls and inspection of the public administration on the administration of anbiotics to farm animals (mandatory registration of prescriptions) and systematic analysis of residues in meat in slaughterhouses, industries and retail. I would like more training for doctors and more control over the prescription of antibiotics to people.	The correct maintenance of the withdrawal period after the administration of antibiotics in meat and milk producing animals.	PIRAC (Plan of research in residues in Catalunya)	PIRAC (Plan of research in residues in Catalunya)
Spain	Regional	I do not have in my hands the possibility of taking measures at community level in this regard. Only what I can do as a citizen: not self-medicate, finish the implanted treatments and dispose of expired products in the pharmacy	I do not have in my hands the possibility of taking measures at community level in this regard.	I do not have in my hands the possibility of taking measures at community level in this regard.	I do not have in my hands the possibility of taking measures at community level in this regard.
Spain	Province	There are plans to minimize antibiotic treatments but without clear campaigns	Treatment of human health and animal health
Spain	Province		rational use of antibiotics, programs for the control and elimination of antibiotic residues in wastewater, public awareness about the correct use and abuse of antibiotics, sale in pharmacies only with a doctor's prescription
Spain	Province	At the local administration level, initiatives are not being carried out (at least that I know of), since it does not fall within their sphere of competence. However, they could carry out activities, especially those related to public awareness and education, within the framework of state or regional planning.	The lack of competences and the weak structure of public health services at the municipal level
Spain	Unknown
Spain	Municipal	We haven't addressed it	Raise public awareness about its proper use. Fight against self-medication	We don't have any	If it was done, it would be with public money or subsidized by a supra-municipal entity
Spain	Municipal
Spain	Municipal	Antibiotic resistance is not part of our municipal policy today.	Dissemination of good practices in the individual use of antibiotics
Spain	Municipal	I am unaware of the government's action plan to address the problem of antibiotic resistance. I also do not know what kind of actions are underway.	The local administration does not have powers in this area.	None, given the lack of competences and / or resources of the municipalities.
Spain	Municipal	More protection of the environment	Improve hygiene education	Water treatment	Barcelona Provincial Council grantç
Spain	Municipal	At the municipal level, we do not have direct powers on how to influence this issue, but we do encourage the responsible use and consequences of the improper use of antibiotics with informative campaigns.	Have more influence capacity in supra-municipal areas	Awareness campaigns in public media	Public funds from the public health and consumption budget line
Spain	Municipal	A water control is performed	Training, technicians and financing
Spain	Municipal	We do not act in this area as it is not under our area of governance	We do not act in this area as it is not under our area of governance
Spain	Province	At the moment the issue has not been addressed from the point of view of intervention, it has only been discussed	Given that our action is focused on people, trying to make them aware of the importance of correctly carrying out medical prescriptions is our main goal. Regarding food consumption raise awareness on people to let them know that in some cases an overuse of antibiotics is given to animals.
Spain	Municipal		Contribute to information among the population
Spain	Province
Spain	Municipal	Public awareness	Public awareness		Local budget for health promtion
Spain	Municipal
Spain	Municipal	My municipality has a population of less than 500 inhabitants and does not have a health center. No measures are applied in this field.	I cannot give any additional information		No money is adressed to this issue
Spain	Municipal	We have no competence in this area. Informative
Spain	Municipal	Follow the instructions given by the Department of Health of my autonomous community and inform citizens by campaigning for the correct use of antibiotics as well as other recommendations.	Collaboration with health departments at the local, provincial and community levels. Participating in the calls, disseminating information, providing material / financial support if required.
Spain	Municipal	From our field, so far, this issue has not been addressed.	Promotion of good habits / behaviors in relation to the consumption and knowledge of these drugs.	No measures have been implemented
Spain	Municipal	Public awareness campaigns	Health education	Awareness campaign among citizenship	Public money at national level
Spain	Municipal	The local administration in my country is not competent in this field of intervention	The local administration in my country is not competent in this field of intervention
Spain	Municipal	At the municipal level, the only thing we can do in this regard is to help spread the word about the problem. One of my objectives at the beginning of the legislature (June 2019) was to promote health, but the pandemic and the consequent restrictions have prevented it. I would like to treat this issue in a didactic and entertaining way at the municipal level. I will look for an expert speaker on …	Spread the word among prople with non scientific background nor among health population	Talk sessions on science and health but have not been carried out due to the pandemic and the consequent restrictions.	All resources are public and municipal (although we also have some provincial subsidies). The health budget of my municipality (4,800 inhabitants) is around € 10,000 per year.
Spain	Municipal	We would have to sensitize the population to avoid the indiscriminate use of antibiotics and train health workers in this regard.	Create awareness campaigns in order to reach the entire population
Spain	Non government	Awareness of professionals Continuous training	Avoid unnecessary use Encourage specific prescribing Ensuring compliance	Trainign workshops	Public funds
Spain	Municipal	Nothing is done at this respect	Nothing is done at this respect	None	0 euros
Spain	Municipal	In the Rural field currently there are no means of any kind to develop plans or policies related to this issue.			No funds exist for this
Spain	Municipal		Implement action plans
Spain	Municipal	I don't know, I am not aware of any strategy.	We have no governance power in this field. We can help spread but nothing more	asking to finish the treatment and no self medication
Spain	Municipal	Institutional information in coordination with the hospital in the area	Raise awareness among popualtion on the rational use of antibiotics		public, at municipality level
Spain	Municipal	Surveillance and sanitary control food products Increased funding for health research
GTM	Non government	National laws to control the sale of antibiotics, as after the COvid pandemic the regulations were relaxed. Staff is required to follow up on the laws.	Management of resistance data, procedures in hospitals and resources to do it.	Teach at the rural level that no antibiotic works for viruses.
Brazil	Regional		All possible, because the medical schools, at least in theory, have not approached this topic with the importance it deserves.
Brazil	Unknown	Study the resistance profile and future implementation of an antimicrobial management plan.	Involvement of all professionals	Multiprofessional talks around the theme of antibiotic use	Financing resources for awareness and training
Mexico	National	Drug administration control at the national level against tuberculosis. It would be important to test all cases of tuberculosis for resistance. In MEX aminority of the cases are characterized.	Funding for mycobacterium tuberculosis resistance diagnostic tools.
Brazil	Research	greater public and private investment is needed in the development of new antibiotics. Basic applied and clinical research in "one Health". Actions in communication for the population and Rules for the rational use of antibiotics among others.	Investment, articulation between environment, agriculture and health.	the creation of a funding program for antimicrobial research including genomics, development of new drugs, and mechanisms of resistance	The program has US $ 300,000.00 of public money for national actions
Belgium	National	Hyiene. Performing antimicrobial susceptibility testing before prescribing antibiotics.	Rational prescription of antibiotics, combating nosocomial infections.	Fight against nosocomial infections, ration prescription of antibiotics.	Public fund (CHU and santé publique)
Belgium	National	Sensitization of my surroundings about the consumption of antibiotics without any need; Prefer natural antibiotics over artificial antibiotics; Boost the immune system; Encourage a healthy and organic food system;		Stuides on the bacteriostatistic and bactericidal effect of plants and honey in relation to the effect of antibiotics.
MAR	Medical_and_academia	Installation of copper taps, hygiene programs, …	Livestock dealers and intensive livestock farmers.	Yes, for example, development of macrophagic viruses.
Belgium	National				No resources
Myanmar	Non government	Currently, our country cant implement this program. Our Country should try to implement this program in the near future.	low level of health awareness among public
Myanmar	Regional	Budget is very important. No matter how good the plans are, nothing can take place without a budget.	There may be an oversupply of drugs from foreign.
Myanmar	Regional		1) Pharmacies that sell antibiotics easily and unregulatedly. 2) Poverty; Weak thinking ability.
Myanmar	Municipal	Successful treatment of TB with DOTS; Improving by adhereing TB treaments.	Smoking addiction; Strictly adhere to standard operation procedurs for health safety measures while dispensing medication (eg. TB medication dispension, mask, hand gel, glove, cap).	Measles, TB, Hepatitis, HIV, smallpox, plague, meningitis, Chlamydia, Cholera,
Myanmar	Regional				State budget
Myanmar	Non government	I think the fight against MDRTB has been effective in Myanmar. Good governance, research and development and full technical and necessary support should be provided to Health faciltiies.	Raising public health awareness	Getting free TB meidince
Myanmar	Regional	Drawing plan	Knowledge
Myanmar	Non government	Drugresistant TB, Drugresistant HIV. Budgest for the health sector should be increased.	Patient compliance	TB, HIV
Myanmar	Non government		Technology
Myanmar	National	So much depends upon the government initiative.	Lack of health education of the majority of the population	Not that i know of in my constituency
Myanmar	Non government	To prevent antimicrobial resistance and broaden their horizons among the people, knowledge and awareness should be promoted through short stories, commercials, songs from the televisin programs. Health department page should also provide the educational programs	Taking medicine without any necessity
Myanmar	Non government	Organizing seminars in the wards
Myanmar	Non government	No. Extensive discussion panels should be held on TV channels to raise awareness	If you are suffering from common headache or runny nose or cough, taking easy, quick, cheap and afforatable medicine such as para (paracetamol)
Myanmar	National	The awareness of antibiotics resistance needs to be introduced first.	Public awareness, level of education on public health
Myanmar	Non government	I think one of the achievements is the fact that the agenda has been raised at relevent bodies of government and conferences. I think receiving the attention of relevent policy makers is a great first step. Future planning will involve generating the funding required and including a multi disciplinary perspectives to address the problem.	It is currently being approached from a unilateral direction (mainly spearheaded by the microbiology department as a microbiological problem).	Flemming Fund DFID Wellcome Trust MOCRU all have various funding streams for AMR projects	(see the respones to the previous question) funding currently is mostly international
Myanmar	Non government	i have no idea	can buy antibiotics without prescription
Nigeria	Non government	I do my best as a healthcare professional and software developer to develop technology solutions to tackle AMR especially at the level of stewardship.	Lack of funding and technical support for capacity building.	Not that I can think of.
Myanmar	Non government	A major achievement (prior to me joining the team) was a pilot to develop supply chain for antimicrobialfree eggs (premium product). Future plans aim to initiate AMR/AMU surveillance in one livestock industry.	Funding, biosecurity, economic incentives, alternatives to antimicrobial use		Donor
India	Non government	We have adopted AMR policy of the region and continously increasing awareness among the clinician regarding optimal utilazation of antibiotics. We trained the healthcare worker regarding how to prevent spread of infection in the hopsiy	Nobody actually cares about antibiotics.
Myanmar	National	Antibiotics should be made available only with a prescription from health care professionals. Currently we can buy antibiotics freely at drug stores in Myanmar.	Lack of compliance of the prescription only medicine rules.
Myanmar	Non government	I don't know if there are ongoing discussions on AMR within the government. But, there seems to be an increasingly larger number of published data on AMR, especially on livestock in the past two years. That would reflect that research are on the way even though policies acting to the findings may not have been implemented.	Lack of parliament members who understand science and care about these issues as well as lack of funding to raise awareness. Most importantly, implementing policies on AMR (example, an act to reduce antibiotics in animals feed) will be complicated; it could have an effect on markets and economies of farmers. That also require multiministerial discussions as well as substantial research to support…	I can't name the projects but, there are a handful of research studies on Google Scholar and Nature that discuss the presence of harmful bacteria in livestock and their resistance to antibiotics.	Funding might be from development partners
Myanmar	Non government		not enough materials to test
Myanmar	Non government	I have no knowledge about this.	I think people of all level's poor awareness about antibiotic resistance.	I have no knowledge about this.	I have no knowledge about this.
Nigeria	Non government	Creating awareness about AMR, enforcing the use antimicrobial sensitivity discs before commencing antimicrobial use and promoting rational antimicrobial use among health professionals and patients.	Lack of funds and apathy among health professionals.	Periodical sensitisation of health professionals on the menace of antimicrobial resistance.	The funds comes from the private sector.
India	Non government	National Surveillance Policy	Availability of antibiotics and usage	AMR Surveillance
India	National	Doing research on resistant bacteria. Awareness and implementation of AMR stewardship program among the people of my country	Creating awareness in the people	Checking antibiotic use in poultry sector, a project from our laboratory	Government
Nigeria	Regional		There are no current plan on ground to tackle this serious problem and the government seem not too care on the matter.
India	Non government	Establishment of National action plan DBT committed to innovation in AMR Banning Colistin in Poultry strict manufacturing rules to prevent dumping of Antibiotic waste	1) poor stewardship 2) empirical use of Antibiotics 3) easy availability of Abx over the counter 4) Lack of investment into therapies and diagnostics 5) no market place for new antibiotics 6) Government has no pull incentives in place to promote economics in AMR	Banning Colistin in Poultry	there is little money from DBT to fund early innovation no private capital to fund AMR innovation dire situation!
India	Regional	Was involved in conceptualization, planning, drafting of Indias first sub national AMR action plan for Kerala State #KARSAP	One Health Approach and getting all stakeholders on board, and funding of Action Plan	AMR bacterial surveillance in food and implementation of residue monitoring plan for broiler poultry farms	Public funded
India	Regional	Infection Control activities	Indifference to the predictions of ANR Landscape	Antimicrobial Stewardship
Nigeria	Regional	Education healthcare workers and the public about AMR. We recently organized a seminar on AMR and antimicrobial stewardship during the last WHO antimicrobial awareness week in my city	Funding Lack of enforcement of regulation limiting access to antimicrobials Poor quality of antimicrobials
Nigeria	Medical_and_academia	Research into antimicrobial stewardship	Poor funding for antimicrobial stewardship.	Global point prevalence survey.	Fully funded by the researcher.
India	Non government	In our country many are having resistance to antibiotics which is becoming more and more day by day. Planning and implementing awareness programs at community level is the foremost step implementing to control antimicrobial resistance. Educatiing people regarding healthy nutritional diet is essential for immunity. In immune system several micronutrients are required to built integrated immune sys…	Lack of awareness in using antibiotics. Lack of rapid point care diagnostics. No guidliance for transmission of resistance	Only survey has been conducted at various drinking water plant sites and samples have sent for test	Personal interest and money
Nigeria	National	Increase awareness and educating the public about the looming global health challenge future plan to improve the current AMR policy is to have a national plan on AMR and the implementation of the national plan at both local and state level should be monitored and evaluated after a period of time to compare if it is really meeting its assigned goals and objectives.	The major challenges are funding and lack of political will by the government to back up the policies around AMR. Government needs to embrace the need to avert the looming public health crisis and chart the way forward.	WASH Initiative Washing of Hands regularly, Proper Sanitation, and personal and environmental hygiene One health Approach project to involve all stakeholders in the fight Fleming fund Project to increase surveillance	The Fleming fund project is an internationally funded project by the UK government WASH initiative is organized locally by NGOs and other private organizations usually to mark WAAW One health approach is funded by the Government (National)
Nigeria	Non government	Increased awareness programs. If taken seriously will yield good results.	There's no strict regulations on the purchase of drugs.	Heard of Fleming fund, CDC etc	International.
India	Non government	I and my colleague recently worked our thesis and published it as a paper, highlighting the distinct patterns and burden of AMR in urban and rural settings and compared it to national level data. The role of community‐based primary care practices in antimicrobial stewardship is irrefutable and hence strives to have local antibiotic policies. One of the main barriers to the above‐mentioned practic…	Availability of hyper local data, translational practice based research, curatingadaptingintegratingexecuting the ideas in silo to understanding and codeveloping strategic problem solving in a multidisciplinary approach.	I have been a joint first author on the AMR burden project “ Balachandra, et al.: Antimicrobial resistance at the community level: An urban and rural case study from Karnataka” but haven’t yet put forth to the policy makers. I also have a innovation that I would like to work on with to be built and implemented into practice	The project I have worked with are mostly self funded since it was my thesis and the practice that I’m doing. But if there’s some funding backup it will help reach larger community and at scaling deep and scaling out. Most projects tend to revolve around the funding for education and Human Resource’s but if we look at it from the meta view it actually doesn’t require so much of money it’s about b…
India	National		Lack of Public Awareness	CARBX Funding National Action Plan for AMR Efforts by ICMR	Semi private from national and international agencies
India	Province	We are in the process of implementing the antibiotic policy and to scrutinized in prescription by audit	Physician are more rigid
Nigeria	Non government	Public Health Awareness and related Campaigns	Lack of awareness, government support and political will		Private support from Companies such as Pfizer
India	Non government	We were able to educate the health care practitioners in and around our district to practice evidence based medicine. developing a common treatment policy for the entire district.	Lack of awareness, Lack of governance, fear to deescalate, attitude towards change.	ICMR funded project to initiate AMSP program across selected hospitals in india.	public funding by national government.
Nigeria	National	Nigeria has conducted an AMR situation analysis across health, agriculture and environment. We have a OneHealth AMR National action plan that is currently being implemented with support from Fleming Fund and other donors	Poor awareness among the general populace. Poor implementation of National Action Plan in the environmental sector. Lack of government funding for AMR activities as this is currently donor driven	Fleming Fund Country grant is helping to establish AMR Surveillance System for the Animal Health Sector	Fleming Fund Country Grant
Myanmar	National	National Steering committee inclusive of all related organizations in battling AMR has established and Prioritization of research areas for AMR workshop has been done. Local as well as national level AMR research has been initiated.	Weaknesses in regulatory structure and low human resource in health sector.	Research relating to AMR relating both human health and animal sector has already started.	MOHS Implementation Research Grant and WHO small grant for AMR
Australia	Regional	Directive from the TGA in Australia to stop prescribing nonessential antibiotics.	Public compliance.	The Queensland Government has implemented a vaccine immunisation schedule and is recommending parents follow it to minimise ill health in children. It has also issued the instruction to Queensland based General Practitioners and all Queensland Health doctors to discontinue unnecessary prescriptions of antibiotics.	Health Department state and federal funding from consolidated revenue.
Australia	National		the public are overall not aware of the issue, so there isn't a political imperative to tackle the issue and our conservative government does not have a focus on public health so it is not a priority
Canada	National		Funding is a problem as well as new research regarding new antibiotics.
